# Supplementary material for: Integrative Analysis of Post-Translational Modifications Identifies a PTM-Enriched Regulatory Core in Human Metabolic Enzymes
Source: Metabolites. 2026 Feb 28;16(3):163. doi: 10.3390/metabo16030163 (PMC13027432; doi:10.3390/metabo16030163)
Supplement: Supplementary file 1 [file metabolites-16-00163-s001.zip]

Archive with 3 entries (3 files):
- Supplementary document.pdf
- Table S1.xlsx
- Table S2.xlsx
