# Supplementary material for: Integrative Analysis of Post-Translational Modifications Identifies a PTM-Enriched Regulatory Core in Human Metabolic Enzymes
Source: Metabolites. 2026 Feb 28;16(3):163. doi: 10.3390/metabo16030163 (PMC13027432; doi:10.3390/metabo16030163)
Supplement: Supplementary file 1 [file metabolites-16-00163-s001.zip › Table S2.xlsx]

## Sheet: Supplementary table 2
Supplementary Table 2 : Cluster Assignments of Metabolic Enzymes
List of metabolic enzymes assigned to each cluster (Cluster 1 and Cluster 2) based on unsupervised clustering of integrated PTM features.
Gene	cluster
A4GALT	1
AADAC	1
AADAT	1
AANAT	1
AASS	1
ABAT	1
ABHD12	1
ABHD16A	1
ABHD2	1
ABHD5	1
ABHD6	1
ACAA1	1
ACAA2	2
ACACA	2
ACACB	1
ACAD8	1
ACADL	1
ACADM	1
ACADS	1
ACADSB	1
ACADVL	2
ACAT1	2
ACAT2	1
ACER1	1
ACER2	1
ACER3	1
ACLY	2
ACMSD	1
ACO1	1
ACO2	2
ACOT8	1
ACOX1	1
ACOX2	1
ACOX3	1
ACP1	1
ACP2	1
ACP3	1
ACP4	1
ACP5	1
ACP6	1
ACP7	1
ACSBG1	1
ACSBG2	1
ACSL1	1
ACSL3	2
ACSL4	2
ACSL5	1
ACSL6	1
ACSS1	1
ACSS2	1
ACSS3	1
ACY1	1
ADA	1
ADA2	1
ADH1A	1
ADH1C	1
ADH5	2
ADH6	1
ADH7	1
ADI1	1
ADPGK	1
ADSL	1
ADSS1	1
ADSS2	1
AFMID	1
AGMAT	1
AGPAT1	1
AGPAT2	1
AGPAT3	1
AGPAT4	1
AGPAT5	1
AGXT	1
AGXT2	1
AHCY	2
AHCYL2	1
AK1	2
AK2	2
AK3	1
AK4	1
AK5	1
AK6	1
AK7	1
AK8	1
AK9	1
AKR1A1	2
AKR1B1	2
AKR1D1	1
ALAD	1
ALAS1	1
ALAS2	1
ALDH18A1	2
ALDH1A1	2
ALDH1B1	1
ALDH2	1
ALDH3A1	1
ALDH3A2	1
ALDH3B1	1
ALDH3B2	1
ALDH4A1	1
ALDH5A1	1
ALDH6A1	1
ALDH7A1	2
ALDH8A1	1
ALDH9A1	2
ALDOA	2
ALDOB	1
ALDOC	1
ALG1	1
ALG10	1
ALG10B	1
ALG11	1
ALG12	1
ALG13	1
ALG2	1
ALG3	1
ALG5	1
ALG6	1
ALG8	1
ALG9	1
ALOX15	1
ALPG	1
ALPI	1
ALPL	1
ALPP	1
AMACR	1
AMD1	1
AMDHD1	1
AMPD1	1
AMPD2	2
AMPD3	1
AMT	1
APIP	1
ARG1	1
ARG2	1
ARSB	1
ARSK	1
ASAH1	1
ASAH2	1
ASL	1
ASMT	1
ASS1	2
ATIC	2
AUH	1
B3GALNT1	1
B3GALNT2	1
B3GALT1	1
B3GALT2	1
B3GALT6	1
B3GAT1	1
B3GAT2	1
B3GAT3	1
B3GNT5	1
B3GNT6	1
B4GALT1	1
B4GALT2	1
B4GALT3	1
B4GALT4	1
B4GALT5	1
B4GALT6	1
B4GALT7	1
BAAT	1
BCAT1	1
BCAT2	1
BCKDHA	1
BCKDHB	1
BDH1	1
BDH2	1
BPGM	1
C1GALT1	1
CAD	2
CAT	2
CBR4	1
CBS	2
CDS1	1
CDS2	1
CEL	1
CEMIP	1
CEPT1	1
CERS1	1
CERS2	1
CERS3	1
CERS4	1
CERS5	1
CERS6	1
CHDH	1
CHKA	1
CHKB	1
CHPF	1
CHPF2	1
CHPT1	1
CHSY1	1
CHSY3	1
CKB	2
CKM	1
CKMT1A	1
CKMT1B	1
CKMT2	1
CLYBL	1
CMAS	1
CMPK1	2
CMPK2	1
COASY	1
COQ2	1
COQ3	1
COQ5	1
COQ7	1
CPOX	1
CPS1	2
CRPPA	1
CRYL1	1
CS	2
CSAD	1
CSGALNACT1	1
CSGALNACT2	1
CTH	1
CTPS1	2
CTPS2	1
CYP11A1	1
CYP11B1	1
CYP11B2	1
CYP17A1	1
CYP19A1	1
CYP1A1	1
CYP1A2	1
CYP1B1	1
CYP21A2	1
CYP26C1	1
CYP27A1	1
CYP27B1	1
CYP2A13	1
CYP2A7	1
CYP2C18	1
CYP2C19	1
CYP2C8	1
CYP2C9	1
CYP2D7	1
CYP2E1	1
CYP2F1	1
CYP2R1	1
CYP3A4	1
CYP3A43	1
CYP3A5	1
CYP3A7	1
CYP4A11	1
CYP4B1	1
CYP4F11	1
CYP4F12	1
CYP4F2	1
CYP4F3	1
CYP4F8	1
CYP4Z1	1
CYP51A1	2
CYP7A1	1
CYP8B1	1
DAGLB	1
DBH	1
DBT	1
DCXR	1
DDC	1
DEGS1	1
DEGS2	1
DGAT1	1
DGAT2	1
DHCR24	1
DHCR7	1
DHFR	2
DHFR2	1
DHODH	1
DHRS11	1
DIP2A	1
DLAT	1
DLD	2
DLST	1
DNMT1	2
DNMT3A	1
DNMT3B	1
DPAGT1	1
DPYD	1
DPYS	1
DTYMK	2
DUT	2
EARS2	1
EBP	1
ECHS1	2
EDEM3	1
EHHADH	1
ENO1	2
ENO2	2
ENO3	2
ENO4	1
ENOPH1	1
EPRS1	2
ETNK1	1
ETNK2	1
EXT1	1
EXT2	1
EXTL1	1
EXTL2	1
EXTL3	1
FAH	1
FASN	2
FBP1	1
FBP2	1
FDPS	1
FECH	1
FH	2
FLAD1	1
FPGS	1
FTCD	1
FUT8	1
G6PD	2
GAD1	1
GAD2	1
GADL1	1
GAL3ST1	1
GALE	1
GALK1	1
GALM	1
GALNS	1
GALNT1	1
GALNT10	1
GALNT11	1
GALNT12	1
GALNT13	1
GALNT14	1
GALNT15	1
GALNT16	1
GALNT17	1
GALNT18	1
GALNT2	1
GALNT3	1
GALNT4	1
GALNT5	1
GALNT6	1
GALNT7	1
GALNT8	1
GALNT9	1
GALNTL6	1
GALT	1
GAMT	1
GANAB	2
GAPDH	2
GAPDHS	1
GART	2
GATM	1
GBE1	2
GCDH	1
GCH1	1
GCK	1
GCLC	1
GCNT1	1
GCNT3	1
GCNT4	1
GDA	1
GDPD5	1
GFPT1	2
GFPT2	1
GGPS1	1
GLB1	1
GLDC	1
GLUD1	2
GLUD2	1
GLYCTK	1
GMPPB	1
GMPS	2
GNE	1
GNMT	1
GNPNAT1	2
GNS	1
GOT1	1
GOT1L1	1
GOT2	2
GPAM	1
GPAT2	1
GPAT3	1
GPAT4	1
GPHN	1
GPI	2
GPT	1
GPT2	1
GRHPR	1
GSS	1
GSTZ1	1
GUK1	1
GUSB	1
GYS1	1
GYS2	1
H6PD	1
HAAO	1
HADH	2
HADHA	2
HADHB	2
HAL	1
HAO1	1
HAO2	1
HDAC10	1
HEXA	1
HEXB	1
HEXD	1
HGD	1
HGSNAT	1
HIBCH	1
HK1	2
HK2	2
HK3	1
HKDC1	1
HMBS	1
HMGCL	1
HMGCLL1	1
HMGCR	1
HMGCS1	2
HMGCS2	1
HPD	1
HPSE	1
HSD11B1	1
HSD17B10	2
HSD17B4	2
HSD17B7	1
HSD3B1	1
HSD3B2	1
HSD3B7	1
HTD2	1
HYAL1	1
HYAL2	1
HYAL3	1
HYAL4	1
IDH1	2
IDH2	2
IDH3A	2
IDI1	2
IDI2	1
IDO1	1
IDS	1
IDUA	1
IL4I1	1
IMPA1	1
IMPA2	1
IMPDH1	1
IMPDH2	2
INPP1	1
INPP4A	1
INPP4B	1
INPP5A	1
INPP5D	1
INPP5F	1
INPP5J	1
INPP5K	1
IPMK	1
IPPK	1
ITPK1	1
ITPKA	1
ITPKB	1
ITPKC	1
IVD	1
KAT2B	1
KDSR	1
KL	1
KMO	1
KYAT1	1
KYAT3	1
KYNU	1
LACC1	1
LBR	1
LCLAT1	1
LIAS	1
LIPC	1
LIPE	1
LIPF	1
LIPG	1
LIPT2	1
LPCAT1	1
LPCAT2	1
LPIN1	1
LPIN2	1
LPIN3	1
LSS	1
MAN1A1	1
MAN1A2	1
MAN1B1	1
MAN1C1	1
MAN2A1	1
MAN2A2	1
MAOA	1
MAOB	1
MAT1A	1
MAT2A	2
MBOAT2	1
MCAT	1
MCCC1	1
MCCC2	1
MCEE	1
MDH1	2
MDH2	2
ME1	1
ME2	1
ME3	1
MECR	1
MGAT2	1
MGAT3	1
MGAT4A	1
MGAT4B	1
MGAT4C	1
MGAT5	1
MGAT5B	1
MGLL	1
MMUT	1
MOCS1	1
MOCS2	1
MOCS3	1
MOGAT3	1
MOGS	1
MPI	1
MRI1	1
MSMO1	1
MTAP	1
MTHFD1	2
MTHFD1L	2
MTHFD2	1
MTHFD2L	1
MTR	1
MVD	1
MVK	1
NAAA	1
NADSYN1	1
NAGLU	1
NAGS	1
NANS	2
NME1	2
NME2	2
NME2P1	2
NME3	1
NME4	1
NME6	1
NME7	1
NMNAT1	1
NMNAT2	1
NMNAT3	1
NSDHL	1
NT5C1A	1
NT5C1B	1
NT5C2	1
NT5C3A	1
NT5C3B	1
NT5E	1
OAT	2
OCRL	1
ODC1	1
OGDH	1
OGDHL	1
OLAH	1
OTC	1
OXSM	1
PAICS	2
PANK1	1
PANK2	1
PANK3	1
PAPSS1	1
PAPSS2	1
PC	1
PCCA	1
PCCB	1
PCK1	1
PCK2	1
PCYT1A	2
PCYT1B	1
PCYT2	1
PDHA1	2
PDHA2	1
PDHB	1
PECR	1
PEMT	1
PFAS	2
PFKL	2
PFKM	2
PFKP	2
PGAM1	2
PGAM2	1
PGAM4	1
PGD	2
PGK1	2
PGK2	1
PGLS	1
PGM1	2
PGM2	1
PGM3	1
PHGDH	2
PI4K2A	1
PI4K2B	1
PI4KA	2
PI4KB	1
PIGA	1
PIGL	1
PIP5K1A	1
PIP5K1B	1
PIP5K1C	1
PIP5KL1	1
PISD	1
PKLR	1
PKM	2
PLB1	1
PLCB1	1
PLCB2	1
PLCB3	1
PLCB4	1
PLCD1	1
PLCD3	1
PLCD4	1
PLCE1	1
PLCG1	1
PLCG2	1
PLCH1	1
PLCH2	1
PLCZ1	1
PLPP1	1
PLPP2	1
PLPP3	1
PLPP4	1
PLPP5	1
PM20D1	1
PMM1	1
PMM2	1
PMVK	1
PNLIP	1
PNLIPRP2	1
PNLIPRP3	1
PNMT	1
PNP	2
PNPLA2	1
PNPLA3	1
PNPLA4	1
PNPLA5	1
PNPO	1
POGLUT1	1
POMGNT2	1
POMK	1
POMT1	1
POMT2	1
PPAT	2
PPCDC	1
PPCS	1
PPOX	1
PRODH	1
PRODH2	1
PRPS1	1
PRPS1L1	1
PRPS2	1
PSAT1	2
PSPH	1
PTS	1
PYCR1	2
PYCR2	1
PYCR3	1
PYGB	2
PYGL	2
PYGM	1
QPRT	1
RFK	1
RGN	1
RPE	1
RPEL1	1
RPIA	1
RRM1	2
RRM2	1
RRM2B	1
RXYLT1	1
SAT1	1
SAT2	1
SC5D	1
SCP2	2
SDHA	2
SDHB	1
SDS	1
SDSL	1
SELENOI	1
SGPL1	1
SGSH	1
SHMT1	1
SHMT2	2
SLC27A1	1
SLC27A2	1
SLC27A3	1
SLC27A4	1
SLC27A5	1
SLC27A6	1
SMOX	1
SORD	1
SPAM1	1
SPHK1	1
SPHK2	1
SPR	1
SPTLC1	1
SPTLC2	1
SPTLC3	1
SRD5A1	1
SRD5A2	1
SRD5A3	1
SRM	2
ST3GAL5	1
ST6GAL1	1
ST6GAL2	1
ST8SIA1	1
STT3A	1
STT3B	1
SUCLA2	2
SUCLG1	1
SUCLG2	2
SULF1	1
SULF2	1
TALDO1	2
TAMM41	1
TAT	1
TDO2	1
TGDS	1
TH	1
TKFC	1
TKT	2
TKTL1	1
TKTL2	1
TM7SF2	1
TMEM260	1
TMEM68	1
TMTC1	1
TMTC2	1
TMTC3	1
TMTC4	1
TPH1	1
TPH2	1
TPI1	2
TPK1	1
TPO	1
TYMS	1
TYR	1
UAP1	2
UBIAD1	1
UGCG	1
UGDH	2
UGP2	2
UGT1A1	1
UGT1A10	1
UGT1A3	1
UGT1A4	1
UGT1A5	1
UGT1A6	1
UGT1A7	1
UGT1A8	1
UGT1A9	1
UGT2A1	1
UGT2A2	1
UGT2A3	1
UGT2B10	1
UGT2B11	1
UGT2B15	1
UGT2B17	1
UGT2B28	1
UGT2B4	1
UGT2B7	1
UGT3A1	1
UGT3A2	1
UGT8	1
UMPS	2
UPB1	1
UPP1	1
UPP2	1
URAD	1
UROC1	1
UROD	1
UROS	1
XDH	1
XYLB	1
XYLT1	1
XYLT2	1
